# Supplementary material for: Co-Activating Lattice Oxygen of TiO2-NT and SnO2 Nanoparticles on Superhydrophilic Graphite Felt for Boosting Electrocatalytic Oxidation of Glyphosate
Source: Nanomaterials (Basel). 2024 Nov 14;14(22):1824. doi: 10.3390/nano14221824 (PMC11597287; doi:10.3390/nano14221824)
Supplement: Supplementary file 1 [file nanomaterials-14-01824-s001.zip]

Archive with 1 entries (1 files):
- nanomaterials-3261931-supplementary.pdf
